# Supplementary material for: Direct medical costs of congenital heart surgery for isolated lesions in Rwanda
Source: PLOS Glob Public Health. 2025 Jul 30;5(7):e0004462. doi: 10.1371/journal.pgph.0004462 (PMC12309986; doi:10.1371/journal.pgph.0004462)
Supplement: S1 Data — (XLSX) [file pgph.0004462.s001.xlsx]

## Sheet: Sheet1
VSD Repair Patient IDs	CARDIOLOGY	PAMs	Medicines and Consumables	Imaging Services	Hospital Charges	Cardiovascular Surgery	Thoracic Surgery	Room Tarriff	Pathology Services	Ambulatory Care Services	Anesthesia	Bedside Procedures	OPD2 MEDICATIONS - CONSUMABLES	Theatre Medications	Theater Consumables	Maternity Pavilion Medications	Maternity Pavilion Consumables	Main Pharmacy - Medications	ICU Narcotics	Casualty Consumables	Casualty Medications	Main Pharmacy - Consumables	Cardiac Medications and Consumables	KIDNEY TRANSPLANT - MEDICATIONS AND	RADIOLOGY SUB PHARMACY	CATHLAB STORE	ENT Surgery	MAIN STORE MEDICATIONS	MAIN STORE CONSUMABLES	PLASTIC SURGERY	Total	Patient Payment	COLLAPSED CATEGORIES ->	THEATRE MEDICATIONS AND CONSUMABLES	ICU AND WARD MEDICATIONS AND CONSUMABLES	ANESTHESIA FEES	DOCTOR FOLLOW UPS	ROOM TARRIFF	LABS	IMAGING	BEDSIDE PROCEDURES AND TESTING	CARDIOTHORACIC PROCEDURE	OTHER PROCEDURES	PAMs	TOTAL	PATIENT	PATIENT %	LOS (ICU)	LOS (HOSPITAL)
49	0	0	35000	45000	30000	480000	160000	413000	386950	0	215000	326800	0	336345	2.97915e+06	0	0	223762	8211	0	1152	125322	0	0	0	0	0	0	0	0	5.7657e+06	0		3.3155e+06	393447	215000	30000	413000	386950	45000	326800	640000	0	0	5.7657e+06	0	0	2	6
50	0	60000	35000	410000	80000	1086715	160000	1441800	1370500	130000	562262	1716800	5760	427073	2.75105e+06	0	0	532675	7812	0	400	1547905	957	0	0	0	0	0	0	0	1.23267e+07	0		3.17908e+06	2129552	562262	80000	1441800	1370500	410000	1846800	1246715	0	60000	1.23267e+07	0	0	12	15
51	0	0	10500	22500	22500	846715	400000	223150	256875	25000	399762	13470	256	342303	3485304	64	0	336223	1914	0	5600	532064	372034	0	0	0	0	0	0	0	7296234	0		4199641	886621	399762	22500	223150	256875	22500	38470	1246715	0	0	7296234	0	0	2	8
75	0	5000	21000	42500	67500	846715	160000	308600	122075	20000	387262	213140	8693	344093	2611378	0	0	560391	957	0	12990	315126	2285	0	0	0	0	0	0	0	6049705	0.5		2957756	919157	387262	67500	308600	122075	42500	233140	1006715	0	5000	6049705	0.5	8.26487e-06	1	7
76	0	0	14000	45000	25000	480000	160000	450000	403050	170500	320000	297600	0	266122	3044299	0	0	916204	0	0	1680	628066	0	0	0	0	0	0	0	0	7221521	0		3310421	1559950	320000	25000	450000	403050	45000	468100	640000	0	0	7221521	0	0	2	4
79	0	26250	21000	90000	157500	830781	240000	975000	443575	65000	424825	237310	108778	480325	3360219	0	0	788996	3242	0	0	403771	0	0	0	0	0	0	0	0	8656572	0		3840544	1325787	424825	157500	975000	443575	90000	302310	1070781	0	26250	8656572	0	0	7	13
82	0	6250	3500	37500	40000	830781	240000	116800	280175	65000	478325	175080	5680	365004	3.24755e+06	0	0	384840	0	0	25980	320253	0	10125	0	0	0	0	0	0	6.63284e+06	0.84		3.61255e+06	750378	478325	40000	116800	280175	37500	240080	1070781	0	6250	6.63284e+06	0.84	1.26643e-05	2	5
94	0	0	10500	30000	35000	400000	400000	170900	176550	0	437275	0	0	470989	2775455	0	0	567360	2285	0	800	569066	0	0	0	0	0	0	0	0	6046180	0		3246444	1150011	437275	35000	170900	176550	30000	0	800000	0	0	6046180	0	0	2	4
112	0	6250	7000	45000	12500	375000	0	375000	116450	0	107500	0	0	325805	2886213	0	0	44242	1736	225	0	36998	0	0	0	0	0	0	0	0	4339919	0		3212018	90201	107500	12500	375000	116450	45000	0	375000	0	6250	4339919	0	0	2	5
113	0	12500	3500	37500	20000	480000	160000	535450	154375	20250	255000	265000	10880	464316	7060202	0	0	129157	24700	0	0	144543	0	0	0	0	0	0	0	0	9777373	0		7524518	312780	255000	20000	535450	154375	37500	285250	640000	0	12500	9777373	0	0	2	8
114	0	37500	0	45000	87500	560000	800000	411300	238400	60000	322500	309860	0	393080	3405442	0	0	1245416	10527	0	0	453546	5527	0	0	0	0	0	0	0	8.3856e+06	0		3804049	1.70949e+06	322500	87500	411300	238400	45000	369860	1360000	0	37500	8.3856e+06	0	0	4	7
122	0	16250	14000	37500	22500	240000	640000	352250	291075	0	187500	0	152	342996	3199193	0	0	522358	9407	0	0	693139	1738	0	0	0	0	0	0	0	6.57006e+06	656491		3543927	1.23906e+06	187500	22500	352250	291075	37500	0	880000	0	16250	6.57006e+06	656491	9.99216	4
123	0	0	0	30000	20000	480000	160000	497950	66100	40000	255000	445800	4000	552067	7361481	0	0	78265	8670	4334	0	24559	0	0	46755	319117	0	0	0	0	10394098	8.96665e+06		7913548	485700	255000	20000	497950	66100	30000	485800	640000	0	0	10394098	8.96665e+06	86.2667	3	7
124	0	30000	10500	30000	17500	240000	160000	431250	95250	100250	175000	535300	0	308601	7.14838e+06	0	0	242525	22010	0	397	8884	0	0	0	0	0	0	0	0	9.55585e+06	1249880		7.45698e+06	284316	175000	17500	431250	95250	30000	635550	400000	0	30000	9.55585e+06	1249880	13.0797	4	8
125	0	6250	14000	30000	52500	1421563	240000	256350	237725	105000	624651	196630	0	501442	7287975	0	0	131235	3641	0	0	143281	0	0	0	0	0	0	0	0	11252243	30000		7789417	292157	624651	52500	256350	237725	30000	301630	1661563	0	6250	11252243	30000	0.266614	2	5
128	0	0	21000	75000	20000	480000	160000	535450	707950	0	215000	400300	0	533311	3255700	0	0	448945	11565	0	0	770968	0	0	0	0	0	0	0	0	7635189	922450		3789011	1252478	215000	20000	535450	707950	75000	400300	640000	0	0	7635189	922450	12.0816	5	8
129	0	0	21000	22500	42500	1581563	240000	202250	160125	45000	624651	114490	0	378300	3809930	0	0	309092	4199	445	10392	308732	0	0	0	0	0	0	0	0	7875169	0		4188230	653860	624651	42500	202250	160125	22500	159490	1821563	0	0	7875169	0	0	2	7
130	0	13750	0	30000	15000	740000	0	256350	64900	250	307500	352000	0	218790	2653495	0	0	72456	0	0	0	113706	0	0	0	0	0	0	0	0	4838197	0		2872285	186162	307500	15000	256350	64900	30000	352250	740000	0	13750	4838197	0	0	2	5
131	0	12500	7000	45000	20000	480000	80000	148000	155150	0	187500	0	0	346958	7217538	0	0	409308	22793	0	0	61650	0	0	0	0	0	0	0	0	9193397	0		7564496	500751	187500	20000	148000	155150	45000	0	560000	0	12500	9193397	0	0	2	5
173	0	0	3500	30000	0	240000	160000	245900	125550	0	175000	302600	0	248468	3934424	0	0	145332	0	3848	80	320158	0	0	0	0	0	0	0	0	5934860	918930		4182892	472918	175000	0	245900	125550	30000	302600	400000	0	0	5934860	918930	15.4836	3
196	0	0	35000	60000	45000	960000	160000	657000	712450	15000	375000	281900	640	282028	2.66575e+06	0	0	484440	19688	2520	64	350338	0	0	0	0	0	0	0	0	7.10681e+06	0		2.94777e+06	892690	375000	45000	657000	712450	60000	296900	1120000	0	0	7.10681e+06	0	0	2	4
198	0	27500	7000	75000	40000	480000	80000	350400	210150	0	187500	0	0	367762	7509715	0	0	129994	16024	0	0	71793	0	0	0	0	0	0	0	0	9.55284e+06	1506417		7.87748e+06	224811	187500	40000	350400	210150	75000	0	560000	0	27500	9.55284e+06	1506417	15.7693	2	8
199	0	58750	28000	110000	35000	265000	160000	995900	504725	200250	217500	489100	0	269451	3040362	0	0	1405325	1736	166	0	725176	0	0	0	179200	0	0	0	0	8685641	1323620		3309813	2339603	217500	35000	995900	504725	110000	689350	425000	0	58750	8685641	1323620	15.2392
200	0	6250	0	45000	50000	1581563	160000	245900	146575	110000	634151	201810	0	430009	3200366	0	0	590621	0	0	0	714043	795016	0	0	0	0	0	0	0	8911304	0		4425391	1304664	634151	50000	245900	146575	45000	311810	1741563	0	6250	8911304	0	0	2	4
202	0	108750	38500	300000	465000	1661563	240000	2325000	1101425	120000	717151	709220	1120	614445	5186022	1120	12500	2519858	23436	0	0	841718	2285	0	0	0	160000	0	0	0	1.71491e+07	40000		5802752	3.43825e+06	717151	465000	2325000	1101425	300000	829220	1901563	160000	108750	1.71491e+07	40000	0.233248	30	30
Median																																		3804049	886621	320000	35000	375000	237725	45000	302310	800000	0	6250	7875169
ASD Repair
5	0	6250	0	22500	15000	240000	160000	188000	190300	60000	203500	518100	0	440698	2.38534e+06	0	0	322596	3242	0	0	375178	0	0	0	0	0	0	0	0	5.13071e+06	0		2.82604e+06	701016	203500	15000	188000	190300	22500	578100	400000	0	6250	5.13071e+06	0	0	2	6
6	0	17500	3500	22500	15000	240000	160000	191800	88275	85000	175000	405700	304	139884	1935425	0	0	40727	4570	0	0	84899	0	0	0	0	0	0	0	0	3610084	0		2075309	134000	175000	15000	191800	88275	22500	490700	400000	0	17500	3610084	0	0	2	6
8	0	0	14000	30000	35000	480000	160000	376000	272900	120500	350000	535800	0	239307	2.58808e+06	0	0	337107	4273	0	0	158791	0	0	0	0	0	0	0	0	5.70176e+06	0		2.82739e+06	514171	350000	35000	376000	272900	30000	656300	640000	0	0	5.70176e+06	0	0	1	7
52	0	0	0	45000	20000	1086715	160000	319000	215600	160000	572262	392200	0	358661	2466221	0	0	568571	0	1600	0	402198	4273	0	0	0	0	0	0	0	6772301	0		2829155	972369	572262	20000	319000	215600	45000	552200	1246715	0	0	6772301	0	0	1	3
54	0	0	0	30000	37500	1421563	240000	181350	202925	25000	604651	16500	0	483433	2931150	0	0	152697	6883	0	0	102907	0	0	0	0	0	0	0	0	6.43656e+06	0		3.41458e+06	262487	604651	37500	181350	202925	30000	41500	1661563	0	0	6.43656e+06	0	0	2	5
59	0	23000	0	30000	45000	640000	640000	246800	331000	0	430000	10470	0	358268	2.87451e+06	0	0	284373	7840	0	0	146084	115360	0	0	0	0	0	0	0	6.1827e+06	0		3.34814e+06	438297	430000	45000	246800	331000	30000	10470	1280000	0	23000	6.1827e+06	0	0	2	5
62	0	0	0	37500	90000	783357	0	450000	170875	45000	321131	159170	0	429794	1869640	0	0	569840	10711	0	10400	455369	0	0	0	0	0	0	0	0	5402787	0		2299434	1046320	321131	90000	450000	170875	37500	204170	783357	0	0	5402787	0	0	6	6
83	0	12500	3500	30000	15000	240000	160000	191800	161300	0	175000	420200	0	363863	2972650	0	0	68689	1738	0	80	163960	10604	0	0	0	0	0	0	0	4990884	499089		3347117	237967	175000	15000	191800	161300	30000	420200	400000	0	12500	4990884	499089	10	1	5
85	0	12500	0	30000	12500	240000	160000	181350	205300	20000	175000	489700	0	192190	2313020	0	0	64766	0	0	0	217729	4345	0	0	0	0	0	0	0	4318400	517340		2509555	282495	175000	12500	181350	205300	30000	509700	400000	0	12500	4318400	517340	11.9799	2	5
86	0	0	0	45000	25000	480000	160000	154000	263850	0	300000	185000	109775	192329	2.1474e+06	0	0	1111816	0	3794	68	965922	0	0	0	0	0	0	27747	0	6.1717e+06	15000		2.33973e+06	2.21912e+06	300000	25000	154000	263850	45000	185000	640000	0	0	6.1717e+06	15000	0.243045	2	5
100	0	0	0	45000	55000	846715	480000	850000	285500	170000	537262	150640	0	259359	3452303	388	0	630700	13395	12860	50438	199607	0	0	0	0	0	0	0	0	8039167	1.67011e+06		3711662	907388	537262	55000	850000	285500	45000	320640	1326715	0	0	8039167	1.67011e+06	20.7747	2	4
103	0	11250	0	30000	15000	240000	160000	179700	118300	250	175000	259500	0	346282	3155643	0	0	62776	5118	0	0	163099	0	0	47292	0	0	0	0	0	4969210	0		3501925	278285	175000	15000	179700	118300	30000	259750	400000	0	11250	4969210	0	0	2	4
143	0	13750	0	15000	17500	240000	160000	331350	61400	0	175000	323400	217	161885	2.50508e+06	0	0	35427	18502	0	0	162038	0	0	0	0	0	0	0	0	4.22055e+06	422058		2.66696e+06	216184	175000	17500	331350	61400	15000	323400	400000	0	13750	4.22055e+06	422058	10.0001	2	5
157	0	0	0	30000	20000	480000	160000	315200	106200	40000	307500	410200	0	312810	6966820	0	0	16995	1566	6377	967	42118	0	0	0	0	0	0	0	0	9216753	1393500		7279630	68023	307500	20000	315200	106200	30000	450200	640000	0	0	9216753	1393500	15.1192	2
Median																																		2.82827e+06	360396	303750	20000	219300	196612	30000	371800	640000	0	3125	5.55227e+06
ToF Repair
1	0	0	21000	45000	40000	480000	160000	725000	702900	170500	350000	533300	3200	315600	2491045	0	0	405321	9168	19024	0	347700	0	0	0	0	0	0	0	0	6818758	0		2806645	805413	350000	40000	725000	702900	45000	703800	640000	0	0	6818758	0	0	2	5
29	0	0	7000	30000	30000	480000	160000	559500	257150	170500	343000	321600	0	468606	3165193	0	0	429110	5156	5262	0	256258	0	0	0	0	100000	0	0	100000	6.88833e+06	0		3633799	702786	343000	30000	559500	257150	30000	492100	640000	200000	0	6.88833e+06	0	0	1	6
30	0	0	7000	60000	45000	960000	160000	526000	285500	210500	560000	776000	2181	502970	3392912	0	0	556102	0	0	2240	423201	0	0	0	0	0	0	0	0	8469606	0		3895882	990724	560000	45000	526000	285500	60000	986500	1120000	0	0	8469606	0	0	1	5
41	0	0	7000	75000	35000	480000	160000	625000	553900	120000	435000	450600	0	472650	3385701	0	0	127406	2684	0	0	151067	0	0	0	0	0	0	0	0	7081008	0		3858351	288157	435000	35000	625000	553900	75000	570600	640000	0	0	7081008	0	0	2	7
45	0	0	35000	150000	135000	1086715	80000	1175400	711500	100000	399762	244630	0	443408	7.30268e+06	0	0	323923	5926	0	0	860512	1059973	0	0	0	0	0	0	0	1.41144e+07	0		8.80606e+06	1225361	399762	135000	1175400	711500	150000	344630	1166715	0	0	1.41144e+07	0	0	7	13
47	0	6250	3500	45000	90000	1905781	240000	362700	129950	40000	759524	266720	0	220664	6765918	0	0	272660	957	190.57	0	998805	1127009	0	0	0	0	0	0	0	1.32356e+07	0		8113591	1.27611e+06	759524	90000	362700	129950	45000	306720	2145781	0	6250	1.32356e+07	0	0	4	9
48	0	12500	10500	30000	127500	1661563	0	186300	253750	85000	650651	269460	0	257754	2906832	0	0	444245	957	0	0	883084	0	0	0	0	0	0	0	0	7780096	0		3164586	1338786	650651	127500	186300	253750	30000	354460	1661563	0	12500	7780096	0	0	3	4
67	0	6250	3500	30000	50000	1661563	400000	244950	187800	90000	704651	195260	0	492499	3357123	0	0	216817	957	6330	0	186632	0	0	0	0	0	0	0	0	7834332	10000.3		3849622	414236	704651	50000	244950	187800	30000	285260	2061563	0	6250	7834332	10000.3	0.127648	2	5
91	0	7500	7000	45000	17500	480000	160000	325800	119125	0	255000	428400	0	375995	7208382	0	0	201739	15774	6734	477	157524	0	0	0	0	0	0	0	0	9811950	1187060		7584377	389248	255000	17500	325800	119125	45000	428400	640000	0	7500	9811950	1187060	12.0981	4	7
93	0	0	14000	60000	30000	1086715	160000	520900	388350	250000	502262	771200	0	432479	2897604	0	0	416714	0	0	0	978213	0	0	0	0	0	0	0	0	8.50844e+06	0		3330083	1.40893e+06	502262	30000	520900	388350	60000	1021200	1246715	0	0	8.50844e+06	0	0	3	6
96	0	15000	7000	60000	87500	2564847	240000	379300	215350	0	692024	145220	0	437673	7171360	0	0	98404	2285	0	0	803034	237744	0	0	0	0	0	0	0	13156741	0		7846777	910723	692024	87500	379300	215350	60000	145220	2804847	0	15000	13156741	0	0	6	10
111	0	12500	28000	105000	45000	480000	160000	638000	625750	240000	215000	948600	20800	458453	2656918	0	0	556159	12085	398	0	193037	0	0	0	0	0	0	0	0	7395700	0		3115371	810479	215000	45000	638000	625750	105000	1188600	640000	0	12500	7395700	0	0	3	8
117	0	6250	7000	57500	27500	720000	160000	537600	96400	80000	255000	373400	0	315048	7624383	0	0	71446	12472	4334	477	209544	0	0	0	0	0	0	0	0	10558354	1694170		7939431	305273	255000	27500	537600	96400	57500	453400	880000	0	6250	10558354	1694170	16.0458	2	8
140	0	0	7000	37500	40000	1661563	400000	193450	193050	40000	717151	159900	2240	437969	4.10969e+06	0	0	550021	3242	0	0	256898	0	0	0	0	0	32531	0	0	8.84221e+06	200001		4.54766e+06	819401	717151	40000	193450	193050	37500	199900	2061563	0	0	8.80967e+06	200001	2.27024	2	6
148	0	27500	0	90000	80000	1764044	240000	683600	563500	0	710782	94470	0	533841	4023041	0	0	240685	2285	0	0	155473	0	0	0	0	0	0	0	0	9209221	1.60516e+06		4556882	398443	710782	80000	683600	563500	90000	94470	2004044	0	27500	9209221	1.60516e+06	17.4299	4	8
149	0	27500	3500	27500	25000	1400314	0	223150	69975	0	505762	91900	528	536406	4186705	0	0	211539	2349	0	0	321520	0	0	0	0	0	0	0	0	7633648	500000		4723111	539436	505762	25000	223150	69975	27500	91900	1400314	0	27500	7633648	500000	6.54995	1	8
158	0	27500	7000	45000	45000	872890	240000	406350	197600	105000	439762	250900	0	299244	3781870	0	0	599878	0	0	2560	410090	0	0	0	0	0	0	0	0	7730644	1.05191e+06		4081114	1019528	439762	45000	406350	197600	45000	355900	1112890	0	27500	7730644	1.05191e+06	13.6071	4	8
166	0	22500	42000	90000	65000	1463672	320000	533600	437350	120000	732087	325990	0	532634	3834883	0	0	367278	6883	0	0	501388	0	0	0	0	0	0	0	0	9395265	1.53888e+06		4367517	917549	732087	65000	533600	437350	90000	445990	1783672	0	22500	9395265	1.53888e+06	16.3793	2	7
167	0	48750	7000	60000	87500	1057554	0	683600	582425	40000	449826	316140	0	556250	4842660	0	0	1134883	0	5006	5040	2030557	0	0	0	0	0	0	0	0	11907191	1.09736e+06		5398910	3182486	449826	87500	683600	582425	60000	356140	1057554	0	48750	11907191	1.09736e+06	9.21592	7	16
188	0	6250	10500	100000	127500	480000	400000	631350	811575	70000	378000	643020	13616	362483	3836812	0	0	1881042	17750	0	0	1380277	1191340	0	0	0	0	0	0	0	12341515	0		5390635	3303185	378000	127500	631350	811575	100000	713020	880000	0	6250	12341515	0	0	9	9
189	0	98750	31500	240000	467500	1566715	160000	2206350	1043450	475000	654762	667020	0	622881	3516297	0	0	3013978	21151	3008	0	2104507	5527	0	0	0	0	0	0	0	16898396	0.5		4144705	5174144	654762	467500	2206350	1043450	240000	1142020	1726715	0	98750	16898396	0.5	2.95886e-06	24	30
190	0	26250	3500	37500	22500	720000	640000	481350	167800	0	347500	0	0	403857	3081787	0	0	476682	24750	0	0	601061	0	0	0	0	0	0	0	0	7034537	0		3485644	1105993	347500	22500	481350	167800	37500	0	1360000	0	26250	7034537	0	0	5
191	0	5000	3500	45000	20000	480000	160000	245900	96151	40000	255000	355700	0	288403	7087694	0	0	9680	9618	1440	0	63388	0	0	0	0	0	0	0	0	9166474	0		7376097	87626	255000	20000	245900	96151	45000	395700	640000	0	5000	9166474	0	0	2
192	0	0	0	15000	7500	480000	160000	95900	63850	20000	255000	532600	0	401926	7781058	0	0	298440	0	0	0	204138	0	0	0	0	0	0	0	0	10315412	1302160		8182984	502578	255000	7500	95900	63850	15000	552600	640000	0	0	10315412	1302160	12.6234	3	4
193	0	6250	7000	37500	67500	1421563	160000	319000	182150	175000	535651	340870	0	160823	6716625	0	0	745008	10125	0	0	664243	0	0	0	0	0	0	0	0	11549308	0		6877448	1426376	535651	67500	319000	182150	37500	515870	1581563	0	6250	11549308	0	0	3	4
194	320000	0	0	7500	22500	1505781	0	48400	38075	45000	671524	147140	0	341436	3842457	0	0	616282	0	0	0	63329	0	0	0	0	0	0	0	0	7669424	0		4183893	679611	671524	22500	48400	38075	7500	192140	1505781	320000	0	7669424	0	0	1	1
208	0	66250	35000	260000	250000	2167738	0	2333050	1024050	81000	797088	295600	8536	1.70784e+06	7.3406e+06	24398	0	7.13909e+06	3433	0	24960	2855498	1084	0	0	0	0	0	0	0	2.64152e+07	2.17035e+06		9.04952e+06	1.00909e+07	797088	250000	2333050	1024050	260000	376600	2167738	0	66250	2.64152e+07	2.17035e+06	8.21629
Median																																		4.54766e+06	910723	502262	45000	520900	253750	45000	395700	1246715	0	6250	9166474
CoA Repair
2	0	0	21000	45000	20000	480000	160000	375000	447700	210500	350000	484000	0	175775	908749	0	0	307295	0	0	0	301540	0	0	0	0	0	0	0	0	4.28656e+06	0		1084524	629834	350000	20000	375000	447700	45000	694500	640000	0	0	4.28656e+06	0	0	2	4
3	0	0	7000	30000	15000	480000	160000	256350	159300	20000	185000	166320	0	71859	574051	0	0	506278	0	3169	4868	360373	4273	0	0	0	0	0	0	0	3.00384e+06	0		650183	881688	185000	15000	256350	159300	30000	186320	640000	0	0	3.00384e+06	0	0	2	6
10	0	45000	28000	82500	200000	480000	160000	1070900	346550	85000	255000	211430	1920	82951	734078	0	0	4235427	13978	0	0	305057	0	0	0	0	0	0	0	0	8.33779e+06	0		817029	4584382	255000	200000	1070900	346550	82500	296430	640000	0	45000	8.33779e+06	0	0	5	14
11	0	0	7000	60000	20000	720000	80000	83600	141100	0	267500	0	0	164895	679365	0	0	110507	0	0	0	74126.2	0	0	0	0	0	0	0	0	2.40809e+06	0.02		844260	191633	267500	20000	83600	141100	60000	0	800000	0	0	2.40809e+06	0.02	8.30533e-07	1	5
55	0	0	3500	30000	15000	240000	160000	140900	140225	0	133500	0	0	63274	422978	0	0	522295	0	3240	68	251299	0	0	0	0	0	0	0	0	2.12628e+06	0		486252	780402	133500	15000	140900	140225	30000	0	400000	0	0	2.12628e+06	0	0	2	6
56	0	0	7000	30000	35000	1086715	0	170900	195050	25000	414762	108520	0	100343	697541	0	0	321628	10125	0	0	278798	0	0	0	0	0	0	0	0	3481382	0		797884	617551	414762	35000	170900	195050	30000	133520	1086715	0	0	3481382	0	0	2	4
57	0	2500	14000	162500	80000	1054848	160000	404700	401150	150000	464889	196400	0	147655	826474	0	0	496435	2285	0	0	277762	0	0	33332	0	0	0	0	0	4.87493e+06	1		974129	823814	464889	80000	404700	401150	162500	346400	1214848	0	2500	4.87493e+06	1	2.05131e-05	2	7
142	0	0	0	15000	10000	240000	160000	181350	32100	250	150000	204400	0	56249	532862	0	0	118455	0	0	0	119130	0	0	0	0	0	0	0	0	1819796	0		589111	237585	150000	10000	181350	32100	15000	204650	400000	0	0	1819796	0	0	2	4
155	0	8750	7000	52500	40000	543357	80000	277250	188275	145000	281131	128410	0	204551	800103	0	0	936225	6053	0	0	437785	0	0	0	0	0	0	0	0	4136390	547345		1004654	1387063	281131	40000	277250	188275	52500	273410	623357	0	8750	4136390	547345	13.2324	3	6
175	0	0	14000	45000	40000	846715	80000	341800	226400	50000	454762	257930	0	54370	485293	0	0	800483	6883	6731	480	456040	2080	0	0	0	0	0	0	0	4168967	672941		541743	1284617	454762	40000	341800	226400	45000	307930	926715	0	0	4168967	672941	16.1417	2	4
180	0	0	0	15000	7500	480000	160000	190700	28975	20000	230000	78600	0	109257	576015	0	0	76836	0	0	0	90258	0	0	0	0	0	0	0	0	2063141	0		685272	167094	230000	7500	190700	28975	15000	98600	640000	0	0	2063141	0	0	1	4
Median																																		797884	780402	267500	20000	256350	188275	45000	204650	640000	0	0	3481382
DCRV + VSD/PDA Repair
66	0	6250	7000	22500	67500	1214848	400000	319000	168650	80000	502389	240080	0	161231	6.61835e+06	0	0	354636	8797	5754	32102	720015	0	0	0	0	0	0	0	0	1.09291e+07	0		6.77959e+06	1128304	502389	67500	319000	168650	22500	320080	1614848	0	6250	1.09291e+07	0	0	2	6
81	0	0	17500	30000	37500	640000	160000	181350	178525	250	300000	207520	0	360751	3227003	0	0	51574	0	0	2640	64442	644614	0	0	0	0	0	0	0	6103669	0		4232368	136156	300000	37500	181350	178525	30000	207770	800000	0	0	6103669	0	0	3	3
106	0	6250	0	22500	12500	480000	160000	281250	54475	60250	212500	307600	0	312541	7200307	0	0	25207	1566	4334	80	52044	0	0	0	0	0	0	0	0	9193404	1049210		7512848	83231	212500	12500	281250	54475	22500	367850	640000	0	6250	9193404	1049210	11.4126	3	5
110	0	0	21000	30000	25000	960000	160000	475000	119200	170500	595000	534700	0	478697	3369426	0	0	517373	2684	0	0	152367	0	0	0	0	0	0	0	0	7610947	0		3848123	693424	595000	25000	475000	119200	30000	705200	1120000	0	0	7610947	0	0	2	6
120	0	25000	7000	37500	12500	720000	160000	293350	135800	25000	335000	345400	0	355468	7547638	0	0	53098	0	0	4480	240410	0	0	0	0	0	0	0	0	10297644	10297644		7903106	304988	335000	12500	293350	135800	37500	370400	880000	0	25000	10297644	10297644	100	3	4
156	0	8750	3500	22500	20000	783357	0	181350	106950	25000	266131	0	5196	539068	3828333	0	0	255136	0	0	0	337667	0	0	0	0	0	0	0	0	6382938	704553		4367401	601499	266131	20000	181350	106950	22500	25000	783357	0	8750	6382938	704553	11.0381	2	4
Median																																		5.57349e+06	453244	317500	22500	287300	127500	26250	343965	840000	0	6250	8.40218e+06
Isolated PDA Repair
20	0	0	3500	15000	37500	240000	160000	181350	107200	40000	175000	176230	0	123365	616568	0	0	35175	2285	0	0	100043	240513	0	0	0	0	0	0	0	2253729	1.28		980446	141003	175000	37500	181350	107200	15000	216230	400000	0	0	2253729	1.28	5.67948e-05	1	5
21	0	0	3500	22500	32500	240000	160000	160450	179275	25000	107500	10410	0	45034	728240	0	0	272821	957	0	0	333248	48542	0	0	0	0	0	0	0	2369977	0		821816	610526	107500	32500	160450	179275	22500	35410	400000	0	0	2369977	0	0	2	3
22	0	0	10500	15000	7500	240000	160000	95900	34600	20000	80000	5000	0	75804	486842	0	0	23251	0	0	0	10259	945213	0	0	0	0	0	0	0	2209869	0		1507859	44010	80000	7500	95900	34600	15000	25000	400000	0	0	2209869	0	0	1	3
23	0	7500	3500	15000	10000	240000	160000	235450	49100	250	175000	243200	0	87739	872776	0	0	50240	0	0	0	66279	0	0	0	0	0	0	0	0	2216034	221605		960515	120019	175000	10000	235450	49100	15000	243450	400000	0	7500	2216034	221605	10.0001	1	5
24	0	0	21000	30000	15000	480000	80000	231400	109200	0	187500	30820	0	152166	402366	0	0	375486	0	0	3226	282747	2285	0	0	0	0	0	0	0	2403196	459748		556817	682459	187500	15000	231400	109200	30000	30820	560000	0	0	2403196	459748	19.1307	1	2
26	0	0	0	30000	10000	240000	160000	87600	161500	45000	150000	158700	150	54689	567807	0	0	174912	2693	0	0	155460	0	0	0	0	0	0	0	0	1.99851e+06	199851		622496	333215	150000	10000	87600	161500	30000	203700	400000	0	0	1.99851e+06	199851	10	1	4
27	0	0	28000	30000	35000	480000	160000	481000	362700	0	215000	286300	0	60973	276644	0	0	466152	0	0	6720	366306	0	0	0	0	0	0	0	0	3254795	0		337617	867178	215000	35000	481000	362700	30000	286300	640000	0	0	3254795	0	0	1	7
28	0	0	3500	30000	17500	240000	160000	245900	55850	0	107500	164000	0	113465	293246	0	0	58199	0	0	0	256710	3476	0	0	0	0	0	0	0	1749346	448540		410187	318409	107500	17500	245900	55850	30000	164000	400000	0	0	1749346	448540	25.6404	1	7
32	0	0	3500	30000	35000	240000	0	170900	158575	85000	147500	80200	0	114548	654285	0	0	184636	4598	0	0	308053	0	0	0	0	0	0	0	0	2.21679e+06	0		768832	500787	147500	35000	170900	158575	30000	165200	240000	0	0	2.21679e+06	0	0	1	4
33	0	7500	10500	15000	37500	240000	160000	181350	101650	0	170000	34380	0	146002	490974	0	0	616745	0	0	4623	266786	1914	0	0	0	0	0	0	0	2.48492e+06	343739		638889	898654	170000	37500	181350	101650	15000	34380	400000	0	7500	2.48492e+06	343739	13.833	2	4
34	0	0	35000	30000	15000	480000	80000	283400	291450	0	187500	130200	320	114761	447408	0	0	469197	0	2967	3113	321705	3242	0	0	0	0	0	0	0	2.89526e+06	0		565410	832302	187500	15000	283400	291450	30000	130200	560000	0	0	2.89526e+06	0	0	1	2
35	0	0	7000	45000	15000	480000	80000	337500	36200	0	187500	138200	432	86370	412590	0	0	42653.2	0	0	0	123596	3476	0	0	0	0	0	0	0	1.99552e+06	331135		502436	173681	187500	15000	337500	36200	45000	138200	560000	0	0	1.99552e+06	331135	16.5939	1	3
42	0	2500	0	15000	25000	240000	160000	116800	34600	60250	217500	59850	0	130059	661529	0	0	30164	0	0	0	31020	883432	0	0	0	0	0	0	0	2667704	0		1675020	61184	217500	25000	116800	34600	15000	120100	400000	0	2500	2667704	0	0	1	3
44	0	6250	10500	37500	30000	240000	160000	150000	131950	20000	150000	117700	0	132773	478447	0	0	459835	0	0	0	635390	0	0	0	0	0	0	0	0	2.76035e+06	0		611220	1.10573e+06	150000	30000	150000	131950	37500	137700	400000	0	6250	2.76035e+06	0	0	2	3
61	0	18750	14000	37500	10000	480000	160000	48400	218475	20000	215000	33850	0	81243	477602	0	0	920770	957	0	0	336140	0	0	0	0	0	0	0	0	3.07269e+06	0		558845	1271867	215000	10000	48400	218475	37500	53850	640000	0	18750	3.07269e+06	0	0	2	4
65	0	8750	7000	45000	47500	240000	0	256350	133325	40000	147500	215960	0	60473	826142	0	0	576432	2871	0	0	295437	0	0	0	0	0	0	0	0	2902740	342341		886615	881740	147500	47500	256350	133325	45000	255960	240000	0	8750	2902740	342341	11.7937	3	6
88	0	0	0	30000	15000	480000	160000	169000	137800	0	215000	294400	0	21157	437349	0	0	41733	0	0	0	27433	766608	0	0	0	0	0	0	0	2.79548e+06	0		1.22511e+06	69166	215000	15000	169000	137800	30000	294400	640000	0	0	2.79548e+06	0	0	1	4
95	0	0	7000	45000	7500	480000	160000	450000	121750	0	215000	93500	0	129038	263696	0	0	91753	3564	0	0	90767.2	0	0	0	0	0	0	0	0	2.15857e+06	135640		392734	193084	215000	7500	450000	121750	45000	93500	640000	0	0	2.15857e+06	135640	6.28379	2	3
97	0	0	0	30000	15000	480000	160000	131500	167675	0	300000	273400	0	31618	411258	0	0	150114	0	0	0	814	712768	0	0	0	0	0	0	0	2864147	0		1155644	150928	300000	15000	131500	167675	30000	273400	640000	0	0	2864147	0	0	1	4
98	0	0	3500	30000	10000	240000	160000	133400	45775	0	107500	0	0	111314	340448	0	0	25659	3600	0	0	11540	0	0	0	0	0	0	0	0	1.22274e+06	266270		451762	44299	107500	10000	133400	45775	30000	0	400000	0	0	1.22274e+06	266270	21.7766	2	4
104	0	0	7000	45000	40000	480000	160000	317200	395100	0	215000	0	216	105865	443743	0	0	62476	0	0	36	68659	0	0	0	0	0	0	0	0	2.34029e+06	390897		549608	138387	215000	40000	317200	395100	45000	0	640000	0	0	2.34029e+06	390897	16.7029	1	4
109	0	0	3500	15000	7500	240000	160000	77150	58025	0	107500	0	0	168772	435711	0	0	29321	0	4942	33302	80559	0	0	0	0	0	0	0	0	1.42128e+06	286130		604483	151624	107500	7500	77150	58025	15000	0	400000	0	0	1.42128e+06	286130	20.1318	1	4
153	0	0	3500	30000	25000	240000	80000	245900	93900	40000	132500	150700	528	149334	655244	0	0	718623	3252	0	0	276258	0	0	0	0	0	0	0	0	2.84474e+06	319571		804578	1002161	132500	25000	245900	93900	30000	190700	320000	0	0	2.84474e+06	319571	11.2338	1	4
159	0	20000	17500	37500	22500	240000	80000	181350	91525	100000	132500	161300	0	324853	730625	0	0	236953	0	0	0	342448	0	0	0	0	0	0	0	0	2719054	340221		1055478	596901	132500	22500	181350	91525	37500	261300	320000	0	20000	2719054	340221	12.5125	2	5
168	0	0	7000	22500	37500	523019	0	181350	132575	25000	224889	240840	425776	114413	432332	0	0	489327	0	0	0	398047	0	0	0	0	0	0	0	0	3254568	352459		546745	1320150	224889	37500	181350	132575	22500	265840	523019	0	0	3254568	352459	10.8297	1	4
169	0	10000	28000	90000	160000	480000	160000	791800	505950	50000	215000	104760	0	125604	942338	0	0	424464	3242	0	0	540386	11474	0	0	0	0	0	0	0	4643018	0		1079416	996092	215000	160000	791800	505950	90000	154760	640000	0	10000	4643018	0	0	2	12
177	0	0	0	15000	7500	240000	160000	95900	156625	20000	107500	62600	260	79304	419085	0	0	9184	0	0	0	93191	0	0	0	0	0	0	0	0	1466149	217600		498389	102635	107500	7500	95900	156625	15000	82600	400000	0	0	1466149	217600	14.8416	1	3
178	0	0	7000	30000	10000	480000	160000	113000	189350	0	215000	0	0	109886	502591	0	0	375950	0	3534	68	315598	0	0	0	0	0	0	0	0	2511977	0		612477	702150	215000	10000	113000	189350	30000	0	640000	0	0	2511977	0	0	2	5
184	0	0	14000	7500	32500	240000	160000	160450	74900	40000	150000	98260	0	136910	508699	0	0	239525	3242	0	0	7205	288358	0	0	0	0	0	0	0	2161549	0		933967	263972	150000	32500	160450	74900	7500	138260	400000	0	0	2161549	0	0	1	3
185	0	0	0	30000	20000	480000	160000	304300	131200	120000	215000	63000	99200	136440	433674	0	0	568096	0	4800	0	441984	2285	0	0	0	0	0	0	0	3209979	0		572399	1114080	215000	20000	304300	131200	30000	183000	640000	0	0	3209979	0	0	1	2
210	0	70000	7000	205000	140000	783357	80000	1196300	899800	250000	428631	579160	25152	301324	548548	1032	0	1180459	6621	0	22400	808607	14478	0	0	0	0	0	0	0	7547869	1386297		864350	2051271	428631	140000	1196300	899800	205000	829160	863357	0	70000	7547869	1386297	18.3667	8
Median																																		622496	500787	175000	20000	181350	131950	30000	138260	400000	0	0	2.48492e+06
CACVD Repair
16	0	0	28000	45000	17500	1059066	400000	73150	194550	0	638024	63880	5847	388100	3497243	0	0	485512	957	0	8640	930055	60900	0	0	0	0	0	0	0	7896424	0		3946243	1459011	638024	17500	73150	194550	45000	63880	1459066	0	0	7896424	0	0	4	7
154	0	70000	14000	165000	65000	1661563	320000	1196300	940600	160000	797151	490600	0	513721	4042127	0	0	1428313	1914	2240	5186	615423	0	0	0	0	0	0	0	0	12489138	0		4555848	2067076	797151	65000	1196300	940600	165000	650600	1981563	0	70000	12489138	0	0	8	12
164	0	27500	52500	135000	57500	590781	0	662700	431750	0	227326	8940	9978	342671	2134770	426736	0	1577939	10125	15891	13216	790127	3369	0	0	0	0	0	0	0	7518819	1.35842e+06		2480810	2896512	227326	57500	662700	431750	135000	8940	590781	0	27500	7518819	1.35842e+06	18.0669
209	0	37500	7000	210000	60000	1374139	320000	1119000	1172300	454000	705956	496400	9978	529130	3420366	0	328	814793	6484	0	25473	680225	0	0	0	0	0	0	0	0	11443072	0		3949496	1544281	705956	60000	1119000	1172300	210000	950400	1694139	0	37500	11443072	0	0	11	11
Median																																		3.94787e+06	1.80568e+06	671990	58750	890850	686175	150000	357240	1.5766e+06	0	32500	9669748
PACVD Repair
25	0	0	0	37500	37500	1886715	480000	194550	343600	0	832262	61290	0	470897	4207529	0	0	773745	7812	0	0	639875	0	0	0	0	0	0	0	0	9973275	0		4678426	1421432	832262	37500	194550	343600	37500	61290	2366715	0	0	9973275	0	0	2	5
126	0	16250	0	30000	37500	543357	240000	181350	198925	25000	452262	47320	90400	286218	4324247	0	0	475092	6484	0	0	185096	0	0	0	0	0	0	0	0	7139501	10000		4610465	757072	452262	37500	181350	198925	30000	72320	783357	0	16250	7139501	10000	0.140066	2	5
132	0	0	0	15000	35000	1421563	0	59400	95400	65000	618151	307900	0	260274	4003122	0	0	171003	0	0	0	99200	1140371	0	0	0	0	0	0	0	8291384	0		5403767	270203	618151	35000	59400	95400	15000	372900	1421563	0	0	8291384	0	0	2	4
162	0	6250	17500	37500	25000	1310781	240000	191800	145100	40000	584826	154140	10506	465432	4494190	0	0	1820281	2871	0	0	629936	0	0	0	0	0	0	0	0	10176113	0		4959622	2481094	584826	25000	191800	145100	37500	194140	1550781	0	6250	10176113	0	0	2	6
Median																																		4819024	1089252	601488	36250	186575	172012	33750	133230	1486172	0	3125	9.13233e+06
ASO
13B	0	50000	31500	290000	70000	2979694	400000	2025000	1446075	107500	1202315	487860	0	982459	6.9114e+06	0	0	3759352	12410	0	5920	2176139	0	0	0	0	0	0	0	80000	2.30176e+07	348680		7.89386e+06	5985321	1202315	70000	2025000	1446075	290000	595360	3379694	80000	50000	2.30176e+07	348680	1.51484	14	48
Median
[truncated: 8 more columns]
